# Supplementary material for: The Predatory Properties of Bradymonabacteria, the Representative of Facultative Prey-Dependent Predators
Source: Microorganisms. 2024 Oct 3;12(10):2008. doi: 10.3390/microorganisms12102008 (PMC11509652; doi:10.3390/microorganisms12102008)
Supplement: Supplementary file 1 [file microorganisms-12-02008-s001.zip]

Archive with 6 entries (6 files):
- .DS_Store
- Supplementary _files0922.pdf
- Supplementary_file_1.xlsx
- Supplementary_file_2.xlsx
- Supplementary_file_3.xlsx
- Supplementary_file_4.xlsx
