# Supplementary material for: The Predatory Properties of Bradymonabacteria, the Representative of Facultative Prey-Dependent Predators
Source: Microorganisms. 2024 Oct 3;12(10):2008. doi: 10.3390/microorganisms12102008 (PMC11509652; doi:10.3390/microorganisms12102008)
Supplement: Supplementary file 1 [file microorganisms-12-02008-s001.zip › Supplementary_file_1.xlsx]

## Sheet: Sheet1
	Amplification program for the measurement of gene copy number
	Step 1	Pre-denaturation at 95 °C for 5 min
	Step 2	Denaturation at 95 °C for 30 sec, annealing at 60 °C for 15 sec, extension at 72 °C for 2 min. This step is repeated 30 cycles
	Step 3	Extension at 72 °C for 10 min
	Amplification program for absolute quantitative PCR
	Step 1	Pre-denaturation at 95 °C for 30 sec
	Step 2	Denaturation at 95 °C for 5 sec, annealing at 60 °C for 20 sec. This step is repeated 40 cycles
