# Supplementary material for: The Predatory Properties of Bradymonabacteria, the Representative of Facultative Prey-Dependent Predators
Source: Microorganisms. 2024 Oct 3;12(10):2008. doi: 10.3390/microorganisms12102008 (PMC11509652; doi:10.3390/microorganisms12102008)
Supplement: Supplementary file 1 [file microorganisms-12-02008-s001.zip › Supplementary_file_2.xlsx]

## Sheet: Sheet1
	Primers and Taqman probes of specific genes for qPCR
	specific gene	flgM
	Primer 1	5´- CCTGTCATATGCCGGTGAAA -3´
	Primer 2	5´- CTCCTGCTCATTGCCGATAATA -3´
	Taqman probe	FAM 5´- TATAATATGGCGACGCTGCCGTC G -3´ BHQ1
	specific gene	rubisco
	Primer 1	5´- CCCTATTTGATGGCGGACTT -3´
	Primer 2	5´- CACTGTGTCGGTTGGATACTT -3´
	Taqman probe	FAM 5´- TGAAACTCCACCCACATGTGGAGA -3´ BHQ1
	Sequences of specific genes
	specific gene	flgM
	sequence	ATGAGCGAGTCCGGCCAAGAAAAAACAGAACAAGCCACACCCCAGCGCAAACGACAATTCCGCGAACGCGGTGAAGTCGCCAAGAGCCAGGAGCTCGCCGCCGGCGTCATGCTCGTAGCCAGCGCGGCGGCGCTGTGGGTCGGCTCGACGCTGGCCAGCGGTCCCATCTCGGCGGCCCTGAGCGGCGTGTGGGCGCGGCTCGACGAGTCGGAGAACTTCATCAGCAGCCCCGAGGTCGTCTTCTCGGGCCTCGTCGAGGCGGTCGTCGCCCCGTTGGTGCCCGTCTTCGGGGTGATGTGCGTGGCCGCCATCGCCGCCCACATGATGCAGACCGGCCCGCTTTTGAGCGGCAAACCGCTCGAGCCCAAGCTCGAGAAGCTCGACCCCATCAAGGGCTTC…
	specific gene	rubisco
	sequence	ATGAATATTTCACTAACTCAGCTCCGCGCACTTAAGGCTATTTCCACTCAAGAAAGCATTACTAGCGCTGCCAAGTCATTAAATATGACTCAGCCGGCAGTTTCCATCCAATTAAAAAATCTCCAAGAGCAATTCGAAGTACCGCTTACAGAGATAATTGGAAAACGAATTCACATCACCGAATTCGGGCAAGAGTTAGTAGATATGGCAGATCGGATTTTTGATGAAGTAGATCAAATCGAGCAAAAAATGCTAGAACTGAAAGGGCTTCTTGCAGGAAAAATCCGAATATCCGCAGTTTCAACGGGTAAGTATATTATTCCCTATTTGATGGCGGACTTTATGAAACTCCACCCACATGTGGAGATTAGCTTGGAAGTATCCAACCGACACAGTGTC…
