# Supplementary material for: The Predatory Properties of Bradymonabacteria, the Representative of Facultative Prey-Dependent Predators
Source: Microorganisms. 2024 Oct 3;12(10):2008. doi: 10.3390/microorganisms12102008 (PMC11509652; doi:10.3390/microorganisms12102008)
Supplement: Supplementary file 1 [file microorganisms-12-02008-s001.zip › Supplementary_file_3.xlsx]

## Sheet: 0.4_um_Transwell
	Chamber a
		Experimental group		CK1	CK2
	rubisco	rubisco	flgM	rubisco	flgM
	Time (h)	CT	CT	CT	CT
	0	16.1733	36.993	18.1556	Undetermined
		16.4666	36.3815	18.9533
		16.0232	35.9209	19.3687
	68	27.6325	34.8264	15.2706	Undetermined
		28.2196	34.4431	14.7575
		26.7328	34.7468	15.0392
	120	17.1152	34.5203	20.3803	Undetermined
		17.3118	33.6436	20.8631
		17.3869	33.3825	21.0417
	Chamber b
		Experimental group		CK1	CK2
		rubisco	flgM	rubisco	flgM
	Time (h)	CT	CT	CT	CT
	0	34.2446	17.1152	Undetermined	18.0002
		33.8631	17.3118		16.5238
		35.2396	17.3869		17.1881
	68	33.4096	17.666	Undetermined	18.3974
		33.2647	16.9641		17.2384
		33.7067	17.1768		17.1963
	120	35.1378	17.1054	Undetermined	17.4626
		34.8404	17.337		17.8952
		35.922	16.9032		17.8662

## Sheet: 8.0_um_Transwell
	Chamber a
		Experimental group		CK1	CK2
		rubisco	flgM	rubisco	flgM
	Time (h)	CT	CT	CT	CT
	0	16.1733	36.3815	18.1187	35.451
		16.4666	34.0273	19.0675	36.993
		16.0232	36.9033	18.7803	35.9209
	68	14.5287	18.2371	14.9305	17.1404
		15.174	16.9534	14.9793	17.5664
		14.6414	17.9356	13.7628	16.8133
	120	15.9849	18.4664	16.3755	18.9533
		15.0608	18.5916	16.4275	19.3687
		15.1936	19.5871	16.109	19.9283
	Chamber b
		Experimental group		CK1	CK2
		rubisco	flgM	rubisco	flgM
	Time (h)	CT	CT	CT	CT
	0	34.2446	17.7634	34.5107	17.7634
		34.445	18.9327	35.2396	18.9327
		34.9033	17.4113	33.8631	17.4113
	68	35.922	17.666	15.5059	17.3347
		35.5994	16.9641	15.4844	17.1882
		34.8404	17.1768	14.0785	15.5716
	120	34.0727	17.5791	14.6875	15.9446
		33.7067	16.9277	14.8455	17.2305
		33.2647	11.5308	14.789	16.8822
