# Supplementary material for: The Predatory Properties of Bradymonabacteria, the Representative of Facultative Prey-Dependent Predators
Source: Microorganisms. 2024 Oct 3;12(10):2008. doi: 10.3390/microorganisms12102008 (PMC11509652; doi:10.3390/microorganisms12102008)
Supplement: Supplementary file 1 [file microorganisms-12-02008-s001.zip › Supplementary_file_4.xlsx]

## Sheet: Sheet1
	FA350	#Qeury_name	Qeury_length	NR_tophit_name	NR_tophit_description	NR_topHSP_%-Simil	Swissprot_tophit_name	Swissprot_tophit_description	Swissprot_tophsp_%-Simil	GOs	String_tophit_name	String_tophit_description	String_topHSP_%-Simil	COG	KOG	NOG	KO/Gene_ID	KEGG_GENE_NAME
		orf00686_1	153	gi|504211326|ref|WP_014398428.1|	type III secretion system protein [Corallococcus coralloides] >gi|380730488|gb|AFE06490.1| YscI/HrpB family type III secretion apparatus protein [Corallococcus coralloides DSM 2259]	0.66	_	_	_	_	_	_	_	_	_	_	None	_
		orf00687_1	270	gi|750306426|ref|WP_040588397.1|	type III secretion protein [Mesorhizobium alhagi]	0.54	_	_	_	_	_	_	_	_	_	_	K03222	yscJ, sctJ, hrcJ
		orf00140_1	454	gi|951158542|ref|WP_057638465.1|	type II and III secretion system protein [Stenotrophomonas ginsengisoli] >gi|947023329|gb|KRG75612.1| type II and III secretion system protein [Stenotrophomonas ginsengisoli]	0.5	gi|2495099|sp|P55702.1|Y4XJ_RHISN	RecName: Full=Uncharacterized protein y4xJ [Sinorhizobium fredii NGR234]	0.41	_	_	_	_	_	_	_	K02280	cpaC, rcpA
		orf03607_1	263	gi|108466987|gb|ABF92172.1|	FliP/MopC/SpaP family protein [Myxococcus xanthus DK 1622]	0.76	gi|1346805|sp|P37828.2|PRO2_XANCG	RecName: Full=Pathogenicity-related ORF2	0.64	GO:0016020;GO:0015031	246197.MXAN_2447	type III secretion system protein	0.7816	COG4790;COG1338	_	_	K03226	yscR, sctR, hrcR
	SEH01	Gene_id	Locus	{nr}	{SwissProt}	{KEGG}	{COG}	{TCDB}	{GO}	{PHI}	{VFDB}	{ARDB}	{CARD}	{Secretory_Protein}	{T3SS}	{CAZy}
		SEH01_GM000036	{Scaffold1:41264:42589:+}	{WP_046712705.1; EscN/YscN/HrcN family type III secretion system ATPase [Myxococcus fulvus]}	{P40290; Probable ATP synthase YscN }	{mym:A176_004598; K03224 yscN, sctN, hrcN ATP synthase in type III secretion protein N 3.6.3.14 Environmental Information Processing; Membrane transport; Bacterial secretion system [PATH:ko03070]}	{YP_630662; COG1157 Flagellar biosynthesis/type III secretory pathway ATPase NU Cell motility ; Intracellular trafficking, secretion, and vesicular transport ;}	{gnl|TC-DB|O84676; 3.A.6.3.1 Yops secretion ATPase - Chlamydia trachomatis.}	{GO:0005525; GTP binding; molecular_function GO:0046034; ATP metabolic process; biological_process GO:0015992; proton transport; biological_process GO:0016887; ATPase activity; molecular_function GO:0003924; GTPase activity; molecular_function GO:0005524; ATP binding; molecular_function}	{PHI:3411; O68539 bscN 518 Bordetella bronchiseptica Infectious bronchitis Sus scrofa (related: pig) required for maximal disease severity and persistence in the swine lower respiratory tract Gene mutation reduced virulence}	{VFG041785; SS039 T3SS DVUA0119 type III secretion system ATPase Similar to the Yersinia T3SS - A needle-like structure, often described as an "injectisome" that can inject effectors directly into the cytoplasm of target cells; five effectors have been described: AexT, AexU, AopP, AopH and AopO;AexT and AexU are bifunctional toxins that contain a GTPase activating domain, allowing the interruptio…	{NA}	{NA}	{NA}	{false}	{NA}
		SEH01_GM000465	{Scaffold1:561391:563484:+}	{OGQ91233.1; EscV/YscV/HrcV family type III secretion system export apparatus protein [Deltaproteobacteria bacterium RIFOXYA12_FULL_58_15]}	{P0C2V3; Low calcium response locus protein D }	{ccx:COCOR_05618; K03230 yscV, sctV, hrcV type III secretion protein V -- Environmental Information Processing; Membrane transport; Bacterial secretion system [PATH:ko03070]}	{YP_005371571; COG4789 Type III secretory pathway, component EscV U Intracellular trafficking, secretion, and vesicular transport ;}	{gnl|TC-DB|O84092; 3.A.6.3.1 Low Calcium Response D - Chlamydia trachomatis.}	{GO:0009306; protein secretion; biological_process GO:0016020; membrane; cellular_component}	{PHI:6829; Q8GA91 ascV 645 Aeromonas salmonicida Furunculosis Oncorhynchus mykiss (related: rainbow trout) Inner membrane protein of socket/cup of T3SS Gene deletion: full reduced virulence}	{VFG002126; VF0344 TTSS cdsV Type III secretion protein CdsV Y. pestis genome has shown the presence of a second TTSS, and a second TTSS has also been discovered in the most virulence biogroups of Y. enterocolitica. The role of this additional TTSS in virulence has not been addressed yet. - Deliver Yop effectors into the cytosol of host cells to disturb the dynamics of the cytoskeleton and block …	{NA}	{NA}	{NA}	{false}	{NA}
		SEH01_GM001849	{Scaffold3:330303:331061:-}	{WP_014398419.1; EscR/YscR/HrcR family type III secretion system export apparatus protein [Corallococcus coralloides]}	{P69980; Yop proteins translocation protein R }	{ccx:COCOR_05631; K03226 yscR, sctR, hrcR type III secretion protein R -- Environmental Information Processing; Membrane transport; Bacterial secretion system [PATH:ko03070]}	{YP_005371584; COG4790 Type III secretory pathway, component EscR U Intracellular trafficking, secretion, and vesicular transport ;}	{gnl|TC-DB|Q9ZA77; 3.A.6.1.1 YscR - Yersinia enterocolitica.}	{GO:0009306; protein secretion; biological_process GO:0016020; membrane; cellular_component}	{NA}	{VFG041723; SS015 T3SS bcscR type III secretion system protein Similar to the Yersinia T3SS - A needle-like structure, often described as an "injectisome" that can inject effectors directly into the cytoplasm of target cells; five effectors have been described: AexT, AexU, AopP, AopH and AopO;AexT and AexU are bifunctional toxins that contain a GTPase activating domain, allowing the interruption …	{NA}	{NA}	{NA}	{false}	{NA}
		SEH01_GM002113	{Scaffold4:317396:318607:+}	{WP_046715664.1; type IV pilus assembly protein PilC [Myxococcus fulvus]}	{Q9X4G9; Type IV pilin assembly protein PilC }	{gsb:GSUB_04985; K02653 pilC type IV pilus assembly protein PilC -- }	{YP_005372239; COG1459 Type II secretory pathway, component PulF NUW Cell motility ; Intracellular trafficking, secretion, and vesicular transport ; Extracellular structures ;}	{NA}	{NA}	{NA}	{VFG013792; CVF518 Type IV pili biosynthesis pilC type II secretion system protein }	{NA}	{NA}	{NA}	{false}	{NA}
		SEH01_GM002193	{Scaffold5:91606:92679:-}	{WP_046715556.1; aerotolerance regulator BatA [Myxococcus fulvus]}	{NA}	{mbd:MEBOL_001325; K07114 yfbK Ca-activated chloride channel homolog -- }	{YP_633801; COG2304 Secreted protein containing bacterial Ig-like domain and vWFA domain R General function prediction only ;}	{NA}	{GO:0019031; viral envelope; cellular_component}	{NA}	{NA}	{NA}	{NA}	{NA}	{false}	{NA}
		SEH01_GM002507	{Scaffold6:180418:181155:+}	{WP_015346004.1; lipoprotein signal peptidase [Myxococcus stipitatus]}	{Q39YS9; Lipoprotein signal peptidase }	{msd:MYSTI_00383; K03101 lspA signal peptidase II 3.4.23.36 Genetic Information Processing; Folding, sorting and degradation; Protein export [PATH:ko03060]}	{YP_005373583; COG0597 Lipoprotein signal peptidase MU Cell wall/membrane/envelope biogenesis ; Intracellular trafficking, secretion, and vesicular transport ;}	{NA}	{GO:0004190; aspartic-type endopeptidase activity; molecular_function GO:0006508; proteolysis; biological_process GO:0016020; membrane; cellular_component}	{NA}	{NA}	{NA}	{NA}	{NA}	{false}	{NA}
		SEH01_GM001848	{Scaffold3:330015:330278:-}	{OGQ21566.1; EscS/YscS/HrcS family type III secretion system export apparatus protein [Deltaproteobacteria bacterium]}	{P35535; Flagellar biosynthetic protein FliQ }	{mfu:LILAB_19930; K02420 fliQ flagellar biosynthetic protein FliQ -- Cellular Processes; Cell motility; Flagellar assembly [PATH:ko02040]}	{YP_630668; COG1987 Flagellar biosynthesis protein FliQ N Cell motility ;}	{gnl|TC-DB|O84567; 3.A.6.3.1 Yop proteins translocation protein S - Chlamydia trachomatis.}	{GO:0016020; membrane; cellular_component GO:0009306; protein secretion; biological_process}	{PHI:628; Q8Z6N4 ssaS 28901 Salmonella enterica Gastroenteritis Mus musculus (related: house mouse) Type III secretion Other evidence reduced virulence}	{VFG043308; AI148 HexNAc fliQ flagellar export protein }	{NA}	{NA}	{NA}	{false}	{NA}
	B210	#Qeury_name	Qeury_length	NR_tophit_name	NR_tophit_description	NR_topHSP_%-Simil	Swissprot_tophit_name	Swissprot_tophit_description	Swissprot_tophsp_%-Simil	GOs	String_tophit_name	String_tophit_description	String_topHSP_%-Simil	COG	KOG	NOG	KO/Gene_ID	KEGG_GENE_NAME
		orf00202_1	445	gi|498245984|ref|WP_010560140.1|	type II and III secretion system protein [Pseudoalteromonas spongiae] >gi|540293413|gb|ERG54322.1| type II and III secretion system protein [Pseudoalteromonas spongiae UST010723-006]	0.5	gi|2495099|sp|P55702.1|Y4XJ_RHISN	RecName: Full=Uncharacterized protein y4xJ [Sinorhizobium fredii NGR234]	0.42	_	_	_	_	_	_	_	K02280	cpaC, rcpA
		orf00867_1	697	gi|504211306|ref|WP_014398408.1|	type III secretion protein LcrD/AscV [Corallococcus coralloides] >gi|380733191|gb|AFE09193.1| type III secretion protein LcrD/AscV [Corallococcus coralloides DSM 2259]	0.64	gi|57014034|sp|P69955.1|LCRD_YERPE	RecName: Full=Low calcium response locus protein D [Yersinia pestis] >gnl|BL_ORD_ID|179620 RecName: Full=Low calcium response locus protein D [Yersinia pseudotuberculosis IP 32953]	0.64	_	_	_	_	_	_	_	K03230	yscV, sctV, hrcV
	YN101	Gene_id	Locus	{nr}	{SwissProt}	{KEGG}	{COG}	{TCDB}	{GO}	{PHI}	{VFDB}	{ARDB}	{CARD}	{Secretory_Protein}	{T3SS}	{CAZy}
		YN101_GM000659	{Chr1:851913:854024:-}	{OGR13644.1; EscV/YscV/HrcV family type III secretion system export apparatus protein [Deltaproteobacteria bacterium RIFOXYB12_FULL_58_9]}	{P69955; Low calcium response locus protein D }	{bsed:DN745_10315; K03230 yscV, sctV, hrcV, ssaV, invA type III secretion protein V -- Processing; Membrane transport; Bacterial secretion system [PATH:ko03070]}	{YP_630683; COG4789 Type III secretory pathway, component EscV U Intracellular trafficking, secretion, and vesicular transport ;}	{gnl|TC-DB|O84092; 3.A.6.3.1 Low Calcium Response D - Chlamydia trachomatis.}	{GO:0016020; membrane; cellular_component GO:0019031; viral envelope; cellular_component GO:0009306; protein secretion; biological_process}	{PHI:6829; Q8GA91 ascV 645 Aeromonas salmonicida Furunculosis Oncorhynchus mykiss (related: rainbow trout) Inner membrane protein of socket/cup of T3SS Gene deletion: full reduced virulence}	{VFG002126; VF0344 TTSS cdsV Type III secretion protein CdsV Y. pestis genome has shown the presence of a second TTSS, and a second TTSS has also been discovered in the most virulence biogroups of Y. enterocolitica. The role of this additional TTSS in virulence has not been addressed yet. - Deliver Yop effectors into the cytosol of host cells to disturb the dynamics of the cytoskeleton and block …	{NA}	{NA}	{NA}	{false}	{NA}
		YN101_GM002675	{Chr1:3532728:3533771:-}	{WP_044180493.1; EscU/YscU/HrcU family type III secretion system export apparatus switch protein [Hyalangium minutum]}	{NA}	{bsed:DN745_17295; K02401 flhB flagellar biosynthetic protein FlhB -- Processes; Cell motility; Flagellar assembly [PATH:ko02040]}	{YP_003952668; COG1377 Flagellar biosynthesis protein FlhB N Cell motility ;}	{NA}	{GO:0009306; protein secretion; biological_process GO:0016020; membrane; cellular_component}	{NA}	{NA}	{NA}	{NA}	{NA}	{false}	{NA}
		YN101_GM002676	{Chr1:3533877:3534692:-}	{WP_014101288.1; flagellar biosynthetic protein FliR/type III secretion protein SpaR/YscT/HrcT [Chloracidobacterium thermophilum B]}	{NA}	{bsed:DN745_17290; K02421 fliR flagellar biosynthetic protein FliR -- Processes; Cell motility; Flagellar assembly [PATH:ko02040]}	{YP_004864067; COG4791 Type III secretory pathway, component EscT U Intracellular trafficking, secretion, and vesicular transport ;}	{NA}	{GO:0016020; membrane; cellular_component GO:0006605; protein targeting; biological_process}	{NA}	{NA}	{NA}	{NA}	{NA}	{false}	{NA}
		YN101_GM002677	{Chr1:3534702:3534965:-}	{WP_002637061.1; MULTISPECIES: EscS/YscS/HrcS family type III secretion system export apparatus protein [Myxococcus]}	{P0AC09; Flagellar biosynthetic protein FliQ }	{bsed:DN745_17285; K02420 fliQ flagellar biosynthetic protein FliQ -- Processes; Cell motility; Flagellar assembly [PATH:ko02040]}	{YP_630668; COG1987 Flagellar biosynthesis protein FliQ N Cell motility ;}	{gnl|TC-DB|O84567; 3.A.6.3.1 Yop proteins translocation protein S - Chlamydia trachomatis.}	{GO:0009306; protein secretion; biological_process GO:0016020; membrane; cellular_component}	{PHI:628; Q8Z6N4 ssaS 28901 Salmonella enterica Gastroenteritis Mus musculus (related: house mouse) Type III secretion Other evidence reduced virulence}	{VFG002132; VF0344 TTSS cdsS Yop proteins translocation protein S Y. pestis genome has shown the presence of a second TTSS, and a second TTSS has also been discovered in the most virulence biogroups of Y. enterocolitica. The role of this additional TTSS in virulence has not been addressed yet. - Deliver Yop effectors into the cytosol of host cells to disturb the dynamics of the cytoskeleton and b…	{NA}	{NA}	{NA}	{false}	{NA}
		YN101_GM002679	{Chr1:3535498:3536127:-}	{WP_043405103.1; EscR/YscR/HrcR family type III secretion system export apparatus protein [Cystobacter violaceus]}	{P69980; Yop proteins translocation protein R }	{bsed:DN745_17280; K03226 yscR, sctR, hrcR, ssaR type III secretion protein R -- Processing; Membrane transport; Bacterial secretion system [PATH:ko03070]}	{YP_003952665; COG1338 Flagellar biosynthetic protein FliP N Cell motility ;}	{gnl|TC-DB|Q9ZA77; 3.A.6.1.1 YscR - Yersinia enterocolitica.}	{GO:0009306; protein secretion; biological_process GO:0016020; membrane; cellular_component}	{PHI:627; Q8Z6N3 yscR 28901 Salmonella enterica Gastroenteritis Mus musculus (related: house mouse) no data found Other evidence reduced virulence}	{VFG000044; VF0035 TTSS bscR Bordetella Bsc type III secretion system protein BscR Y. pestis genome has shown the presence of a second TTSS, and a second TTSS has also been discovered in the most virulence biogroups of Y. enterocolitica. The role of this additional TTSS in virulence has not been addressed yet. - Deliver Yop effectors into the cytosol of host cells to disturb the dynamics of the c…	{NA}	{NA}	{NA}	{false}	{NA}
		YN101_GM004503	{Chr1:5986337:5987659:+}	{WP_046712705.1; EscN/YscN/HrcN family type III secretion system ATPase [Myxococcus fulvus]}	{P40290; Probable ATP synthase YscN }	{bsed:DN745_03325; K03224 yscN, sctN, hrcN, ssaN ATP synthase in type III secretion protein N 7.1.2.2 Processing; Membrane transport; Bacterial secretion system [PATH:ko03070]}	{YP_630662; COG1157 Flagellar biosynthesis/type III secretory pathway ATPase NU Cell motility ; Intracellular trafficking, secretion, and vesicular transport ;}	{gnl|TC-DB|P40290; 3.A.6.1.1 PROBABLE ATP SYNTHASE YSCN (EC 3.6.1.34) (YOPS SECRETION ATPASE) - Yersinia enterocolitica.}	{GO:0015992; proton transport; biological_process GO:0016887; ATPase activity; molecular_function GO:0046034; ATP metabolic process; biological_process GO:0005524; ATP binding; molecular_function}	{PHI:3411; O68539 bscN 518 Bordetella bronchiseptica Infectious bronchitis Sus scrofa (related: pig) required for maximal disease severity and persistence in the swine lower respiratory tract Gene mutation reduced virulence}	{VFG041785; SS039 T3SS DVUA0119 type III secretion system ATPase Similar to the Yersinia T3SS - A needle-like structure, often described as an "injectisome" that can inject effectors directly into the cytoplasm of target cells; five effectors have been described: AexT, AexU, AopP, AopH and AopO;AexT and AexU are bifunctional toxins that contain a GTPase activating domain, allowing the interruptio…	{NA}	{NA}	{NA}	{false}	{NA}
	V1718	Gene_id	Locus	{nr}	{SwissProt}	{KEGG}	{COG}	{TCDB}	{GO}	{PHI}	{VFDB}	{ARDB}	{CARD}	{Secretory_Protein}	{T3SS}	{CAZy}
		V1718_GM000913	{Chr1:1072813:1074900:-}	{OGR13644.1; EscV/YscV/HrcV family type III secretion system export apparatus protein [Deltaproteobacteria bacterium RIFOXYB12_FULL_58_9]}	{P69955; Low calcium response locus protein D }	{bsed:DN745_10315; K03230 yscV, sctV, hrcV, ssaV, invA type III secretion protein V -- Processing; Membrane transport; Bacterial secretion system [PATH:ko03070]}	{YP_630683; COG4789 Type III secretory pathway, component EscV U Intracellular trafficking, secretion, and vesicular transport ;}	{gnl|TC-DB|O84092; 3.A.6.3.1 Low Calcium Response D - Chlamydia trachomatis.}	{GO:0016020; membrane; cellular_component GO:0009306; protein secretion; biological_process}	{PHI:6829; Q8GA91 ascV 645 Aeromonas salmonicida Furunculosis Oncorhynchus mykiss (related: rainbow trout) Inner membrane protein of socket/cup of T3SS Gene deletion: full reduced virulence}	{VFG002126; VF0344 TTSS cdsV Type III secretion protein CdsV Y. pestis genome has shown the presence of a second TTSS, and a second TTSS has also been discovered in the most virulence biogroups of Y. enterocolitica. The role of this additional TTSS in virulence has not been addressed yet. - Deliver Yop effectors into the cytosol of host cells to disturb the dynamics of the cytoskeleton and block …	{NA}	{NA}	{NA}	{false}	{NA}
		V1718_GM001515	{Chr1:1786376:1787695:-}	{WP_046712705.1; EscN/YscN/HrcN family type III secretion system ATPase [Myxococcus fulvus]}	{P40290; Probable ATP synthase YscN }	{bsed:DN745_03325; K03224 yscN, sctN, hrcN, ssaN ATP synthase in type III secretion protein N 7.1.2.2 Processing; Membrane transport; Bacterial secretion system [PATH:ko03070]}	{YP_630662; COG1157 Flagellar biosynthesis/type III secretory pathway ATPase NU Cell motility ; Intracellular trafficking, secretion, and vesicular transport ;}	{gnl|TC-DB|O84676; 3.A.6.3.1 Yops secretion ATPase - Chlamydia trachomatis.}	{GO:0003924; GTPase activity; molecular_function GO:0005525; GTP binding; molecular_function GO:0016887; ATPase activity; molecular_function GO:0005524; ATP binding; molecular_function GO:0015992; proton transport; biological_process GO:0046034; ATP metabolic process; biological_process}	{PHI:3411; O68539 bscN 518 Bordetella bronchiseptica Infectious bronchitis Sus scrofa (related: pig) required for maximal disease severity and persistence in the swine lower respiratory tract Gene mutation reduced virulence}	{VFG000048; VF0035 TTSS bscN ATP synthase in type III secretion system Y. pestis genome has shown the presence of a second TTSS, and a second TTSS has also been discovered in the most virulence biogroups of Y. enterocolitica. The role of this additional TTSS in virulence has not been addressed yet. - Deliver Yop effectors into the cytosol of host cells to disturb the dynamics of the cytoskeleton …	{NA}	{NA}	{NA}	{false}	{NA}
		V1718_GM001519	{Chr1:1789634:1790053:-}	{ABF85834.1; type III secretion apparatus protein, YscI/HrpB family [Myxococcus xanthus DK 1622]}	{NA}	{mxa:MXAN_5652; }	{NA}	{NA}	{GO:0009306; protein secretion; biological_process}	{NA}	{NA}	{NA}	{NA}	{NA}	{false}	{NA}
		V1718_GM001890	{Chr1:2250561:2251688:+}	{OGQ21565.1; EscR/YscR/HrcR family type III secretion system export apparatus protein [Deltaproteobacteria bacterium]}	{P69980; Yop proteins translocation protein R }	{bsed:DN745_17280; K03226 yscR, sctR, hrcR, ssaR type III secretion protein R -- Processing; Membrane transport; Bacterial secretion system [PATH:ko03070]}	{YP_005371584; COG4790 Type III secretory pathway, component EscR U Intracellular trafficking, secretion, and vesicular transport ;}	{gnl|TC-DB|Q9ZA77; 3.A.6.1.1 YscR - Yersinia enterocolitica.}	{GO:0009306; protein secretion; biological_process GO:0016020; membrane; cellular_component GO:0016021; integral to membrane; cellular_component GO:0044781; NA}	{PHI:627; Q8Z6N3 yscR 28901 Salmonella enterica Gastroenteritis Mus musculus (related: house mouse) no data found Other evidence reduced virulence}	{VFG041723; SS015 T3SS bcscR type III secretion system protein Similar to the Yersinia T3SS - A needle-like structure, often described as an "injectisome" that can inject effectors directly into the cytoplasm of target cells; five effectors have been described: AexT, AexU, AopP, AopH and AopO;AexT and AexU are bifunctional toxins that contain a GTPase activating domain, allowing the interruption …	{NA}	{NA}	{NA}	{false}	{NA}
		V1718_GM001891	{Chr1:2251688:2251951:+}	{OGQ49462.1; EscS/YscS/HrcS family type III secretion system export apparatus protein [Deltaproteobacteria bacterium RIFCSPLOWO2_02_FULL_47_10]}	{P35535; Flagellar biosynthetic protein FliQ }	{bsed:DN745_17285; K02420 fliQ flagellar biosynthetic protein FliQ -- Processes; Cell motility; Flagellar assembly [PATH:ko02040]}	{YP_630668; COG1987 Flagellar biosynthesis protein FliQ N Cell motility ;}	{gnl|TC-DB|O84567; 3.A.6.3.1 Yop proteins translocation protein S - Chlamydia trachomatis.}	{GO:0035444; nickel ion transmembrane transport; biological_process GO:0009306; protein secretion; biological_process GO:0016020; membrane; cellular_component GO:0046872; metal ion binding; molecular_function GO:0016021; integral to membrane; cellular_component GO:0015099; nickel ion transmembrane transporter activity; molecular_function}	{NA}	{VFG025447; CVF643 Flagella fliQ flagellar biosynthesis protein FliQ - - Required for efficient cellular invasion.; YplA, a phospholipase is secreted by this type III flagellum secretion system. YplA is required for survival of Y. enterocolitica in the Peyer's patches and for stimulation of the acute inflammatory response of the host to the infection. -}	{NA}	{NA}	{NA}	{false}	{NA}
		V1718_GM003176	{Chr1:3817084:3818460:+}	{SES67373.1; type III secretion system ATPase, FliI/YscN [Natronincola peptidivorans]}	{P23445; Flagellum-specific ATP synthase }	{amt:Amet_2722; K02412 fliI flagellum-specific ATP synthase 7.1.2.2 Processes; Cell motility; Flagellar assembly [PATH:ko02040]}	{YP_001320533; COG1157 Flagellar biosynthesis/type III secretory pathway ATPase NU Cell motility ; Intracellular trafficking, secretion, and vesicular transport ;}	{gnl|TC-DB|P26465; 3.A.6.2.1 FLAGELLUM-SPECIFIC ATP SYNTHASE (EC 3.6.1.34) - Salmonella typhimurium.}	{GO:0046034; ATP metabolic process; biological_process GO:0005525; GTP binding; molecular_function GO:0003924; GTPase activity; molecular_function GO:0015992; proton transport; biological_process GO:0016887; ATPase activity; molecular_function GO:0005524; ATP binding; molecular_function}	{PHI:6995; Q9I4N1 Flil 287 Pseudomonas aeruginosa Opportunistic infections Mus musculus (related: house mouse) Flagellin Gene mutation reduced virulence}	{VFG007459; CVF281 Flagella fliI flagellum-specific ATP synthase - - Required for efficient cellular invasion.; YplA, a phospholipase is secreted by this type III flagellum secretion system. YplA is required for survival of Y. enterocolitica in the Peyer's patches and for stimulation of the acute inflammatory response of the host to the infection. -}	{NA}	{NA}	{NA}	{false}	{NA}
		V1718_GM003169	{Chr1:3811418:3812515:+}	{OGQ93156.1; hypothetical protein [Deltaproteobacteria bacterium RIFOXYA12_FULL_61_11, A2284_05415]}	{P17899; Transcriptional regulatory protein FlbD }	{dar:Daro_0775; K10943 flrC, fleR two-component system, response regulator FlrC -- Processing; Signal transduction; Two-component system [PATH:ko02020] Processes; Cellular community - prokaryotes; Biofilm formation - Vibrio cholerae [PATH:ko05111]}	{YP_284001; COG2204 DNA-binding transcriptional response regulator, NtrC family, contains REC, AAA-type ATPase, and a Fis-type DNA-binding domains T Signal transduction mechanisms ;}	{NA}	{GO:0016887; ATPase activity; molecular_function GO:0008134; transcription factor binding; molecular_function GO:0003924; GTPase activity; molecular_function GO:0043565; sequence-specific DNA binding; molecular_function GO:0043531; ADP binding; molecular_function GO:0005622; intracellular; cellular_component GO:0005524; ATP binding; molecular_function GO:0006355; regulation of transcription, DNA-…	{PHI:3219; Q5GZM8 fleQ 347 Xanthomonas oryzae Bacterial leaf blight Oryza sativa (related: rice) Flagellar motility Gene deletion: full; gene complementation unaffected pathogenicity}	{VFG014394; CVF521 Flagella fleR sigma-54 dependent transcriptional regulator/response regulator FleR - - Required for efficient cellular invasion.; YplA, a phospholipase is secreted by this type III flagellum secretion system. YplA is required for survival of Y. enterocolitica in the Peyer's patches and for stimulation of the acute inflammatory response of the host to the infection. -}	{NA}	{NA}	{NA}	{false}	{NA}
